# Supplementary material for: Novel AT2 Cell Subpopulations and Diagnostic Biomarkers in IPF: Integrating Machine Learning with Single-Cell Analysis
Source: Int J Mol Sci. 2024 Jul 15;25(14):7754. doi: 10.3390/ijms25147754 (PMC11277372; doi:10.3390/ijms25147754)
Supplement: Supplementary file 1 [file ijms-25-07754-s001.zip]

Archive with 1 entries (1 files):
- ijms-3077866-supplementary.pdf
